# Supplementary material for: MTHFR, XRCC1 and OGG1 genetic polymorphisms in breast cancer: a case-control study in a population from North Sardinia
Source: BMC Cancer. 2020 Mar 19;20:234. doi: 10.1186/s12885-020-06749-w (PMC7083022; doi:10.1186/s12885-020-06749-w)
Supplement: Supplementary file 1 — Additional file 1: Table S5 A. Association of MTHFR, XRCC1, OGG1 polymorphisms and ER, PgR, Her-2, Ki67 and Lymph Node status in BC patients. B. Association of MTHFR, XRCC1, OGG1 polymorphisms and Age at diagnosis, BMI, Menopause, BC family history status in BC patients. [file 12885_2020_6749_MOESM1_ESM.zip]

Archive with 2 entries (2 files):
- Suppl_Tab5B Clinical char-lifestR3.docx
- Suppl_Tab5A_ClinicopatholR3.docx
